# Supplementary material for: Unraveling the Potential Role of Tecomella undulata in Experimental NASH
Source: Int J Mol Sci. 2023 Feb 7;24(4):3244. doi: 10.3390/ijms24043244 (PMC9962064; doi:10.3390/ijms24043244)
Supplement: Supplementary file 1 [file ijms-24-03244-s001.zip]

Archive with 9 entries (9 files):
- .DS_Store
- Supplementary Figure Legends.pdf
- Supplementary Figure S1.jpg
- Supplementary Figure S2.jpg
- Supplementary Figure S3.jpg
- Supplementary Figure S4.jpg
- Supplementary Figure S5.jpg
- Supplementary Figure S6.jpg
- Supplementary Table S1.pdf
